# Supplementary material for: Differences in Antioxidant Potential of Allium cepa Husk of Red, Yellow, and White Varieties
Source: Antioxidants (Basel). 2022 Jun 24;11(7):1243. doi: 10.3390/antiox11071243 (PMC9311763; doi:10.3390/antiox11071243)
Supplement: Supplementary file 1 [file antioxidants-11-01243-s001.zip]

Archive with 1 entries (1 files):
- antioxidants-1773793-supplementary.pdf
